# Supplementary material for: Genotyping and macrolide-resistant mutation of Bordetella pertussis in East and South-East Asia
Source: J Glob Antimicrob Resist. 2022 Dec;31:263–9. doi: 10.1016/j.jgar.2022.10.007 (PMC9750937; doi:10.1016/j.jgar.2022.10.007)
Supplement: Supplementary file 2 [file mmc2.xlsx]

## Sheet: Supplementary Table S1
Table S1. Clinical specimens and isolates used in this study.
Sample ID	Country	Sample type	Year	Age of patient (M, month; Y, year)	Genotype (MLVA)	Repeat no. VNTRs (VNTR1/VNTR3a/ VNTR3b/VNTR4/VNTR5/VNTR6)	A2047G mutation in 23S rRNA
p001	Vietnam	nasal wash	2017	unknown	27	8/7/0/7/6/7	non-A2047G
p002	Vietnam	nasal wash	2017	2M	27	8/7/0/7/6/7	non-A2047G
p003	Vietnam	nasal wash	2017	3M	Novel type D	8/6/0/7/5/7	non-A2047G
p004	Vietnam	nasal wash	2017	1M	27	8/7/0/7/6/7	non-A2047G
p005	Vietnam	nasal wash	2017	3M	28	8/7/0/7/6/8	non-A2047G
p006	Vietnam	nasal wash	2017	1M	27	8/7/0/7/6/7	non-A2047G
p007	Vietnam	nasal wash	2017	3M	28	8/7/0/7/6/8	non-A2047G
p008	Vietnam	nasal wash	2017	1M	104	8/6/0/7/6/10	A2047G
p009	Vietnam	nasal wash	2017	1M	195	8/6/0/7/6/8	A2047G
p010	Vietnam	nasal wash	2017	2M	28	8/7/0/7/6/8	non-A2047G
p011	Vietnam	nasal wash	2017	2M	27	8/7/0/7/6/7	non-A2047G
p012	Vietnam	nasal wash	2017	unknown	27	8/7/0/7/6/7	non-A2047G
p013	Vietnam	nasal wash	2017	2M	27	8/7/0/7/6/7	non-A2047G
p014	Vietnam	nasal wash	2017	3M	27	8/7/0/7/6/7	non-A2047G
p015	Vietnam	nasal wash	2017	2M	29	8/7/0/7/6/9	non-A2047G
p016	Vietnam	nasal wash	2017	6M	27	8/7/0/7/6/7	non-A2047G
p017	Vietnam	nasal wash	2017	2M	104	8/6/0/7/6/10	A2047G
p018	Vietnam	nasal wash	2017	2M	104	8/6/0/7/6/10	A2047G
p019	Vietnam	nasal wash	2017	3M	27	8/7/0/7/6/7	non-A2047G
p020	Vietnam	nasal wash	2017	2M	unknown	incomplete profile	non-A2047G
p021	Vietnam	nasal wash	2017	1M	28	8/7/0/7/6/8	non-A2047G
p022	Vietnam	nasal wash	2017	2M	29	8/7/0/7/6/9	non-A2047G
p023	Vietnam	nasal wash	2017	1M	27	8/7/0/7/6/7	non-A2047G
p024	Vietnam	nasal wash	2017	1M	27	8/7/0/7/6/7	non-A2047G
p025	Vietnam	nasal wash	2017	3M	27	8/7/0/7/6/7	non-A2047G
p026	Vietnam	nasal wash	2017	2M	104	8/6/0/7/6/10	A2047G
p027	Vietnam	nasal wash	2017	2M	27	8/7/0/7/6/7	non-A2047G
p028	Vietnam	nasal wash	2017	1M	27	8/7/0/7/6/7	non-A2047G
p029	Vietnam	nasal wash	2017	2M	28	8/7/0/7/6/8	non-A2047G
p030	Vietnam	nasal wash	2017	3M	27	8/7/0/7/6/7	non-A2047G
p031	Vietnam	nasal wash	2017	1M	27	8/7/0/7/6/7	non-A2047G
p032	Vietnam	nasal wash	2017	3M	27	8/7/0/7/6/7	non-A2047G
p033	Vietnam	nasal wash	2017	2Y	27	8/7/0/7/6/7	non-A2047G
p034	Vietnam	nasal wash	2017	9Y	125	9/7/0/7/6/10	non-A2047G
p035	Vietnam	nasal wash	2017	1M	unknown	incomplete profile	non-A2047G
p036	Vietnam	nasal wash	2017	5M	27	8/7/0/7/6/7	non-A2047G
p037	Vietnam	nasal wash	2017	1Y	27	8/7/0/7/6/7	non-A2047G
p038	Vietnam	nasal wash	2017	0M	28	8/7/0/7/6/8	non-A2047G
p039	Vietnam	nasal wash	2017	unknown	104	8/6/0/7/6/10	A2047G
p040	Vietnam	nasal wash	2017	unknown	195	8/6/0/7/6/8	A2047G
p041	Vietnam	nasal wash	2017	unknown	27	8/7/0/7/6/7	non-A2047G
p042	Vietnam	nasal wash	2017	unknown	27	8/7/0/7/6/7	non-A2047G
p043	Vietnam	nasal wash	2017	unknown	27	8/7/0/7/6/7	non-A2047G
p044	Vietnam	nasal wash	2017	unknown	27	8/7/0/7/6/7	non-A2047G
p045	Vietnam	nasal wash	2017	unknown	27	8/7/0/7/6/7	non-A2047G
p046	Vietnam	nasal wash	2017	unknown	27	8/7/0/7/6/7	non-A2047G
p047	Vietnam	nasal wash	2017	unknown	27	8/7/0/7/6/7	non-A2047G
p048	Vietnam	nasal wash	2017	unknown	27	8/7/0/7/6/7	non-A2047G
p049	Vietnam	nasal wash	2017	4M	27	8/7/0/7/6/7	non-A2047G
p050	Vietnam	nasal wash	2017	1M	27	8/7/0/7/6/7	unknown
p051	Vietnam	nasal wash	2017	2M	27	8/7/0/7/6/7	non-A2047G
p052	Vietnam	nasal wash	2017	3M	28	8/7/0/7/6/8	non-A2047G
p053	Vietnam	nasal wash	2017	2M	27	8/7/0/7/6/7	non-A2047G
p054	Vietnam	nasal wash	2017	1M	27	8/7/0/7/6/7	non-A2047G
p055	Vietnam	nasal wash	2017	3M	27	8/7/0/7/6/7	unknown
p056	Vietnam	nasal wash	2017	8M	32	8/7/0/8/6/7	non-A2047G
p057	Vietnam	nasal wash	2017	unknown	27	8/7/0/7/6/7	non-A2047G
p058	Vietnam	nasal wash	2017	unknown	27	8/7/0/7/6/7	non-A2047G
p059	Vietnam	nasal wash	2017	1M	27	8/7/0/7/6/7	non-A2047G
p060	Vietnam	nasal wash	2017	4M	27	8/7/0/7/6/7	non-A2047G
p061	Vietnam	nasal wash	2017	3M	28	8/7/0/7/6/8	non-A2047G
p062	Vietnam	nasal wash	2017	1M	27	8/7/0/7/6/7	non-A2047G
p063	Vietnam	nasal wash	2017	2M	16	8/6/0/7/6/7	non-A2047G
p064	Vietnam	nasal wash	2017	1M	27	8/7/0/7/6/7	non-A2047G
p065	Vietnam	nasal wash	2017	1M	27	8/7/0/7/6/7	non-A2047G
p066	Vietnam	nasal wash	2017	3M	27	8/7/0/7/6/7	non-A2047G
p067	Vietnam	nasal wash	2017	1M	27	8/7/0/7/6/7	non-A2047G
p068	Vietnam	nasal wash	2017	1M	Novel type B	9/6/0/7/6/10	A2047G
p069	Vietnam	nasal wash	2017	1M	33	8/7/0/8/6/8	non-A2047G
p070	Vietnam	nasal wash	2017	1M	27	8/7/0/7/6/7	non-A2047G
p071	Vietnam	nasal wash	2017	3M	27	8/7/0/7/6/7	non-A2047G
p072	Vietnam	nasal wash	2017	0M	27	8/7/0/7/6/7	non-A2047G
p073	Vietnam	nasal wash	2017	1M	27	8/7/0/7/6/7	non-A2047G
p074	Vietnam	nasal wash	2017	unknown	27	8/7/0/7/6/7	non-A2047G
p075	Vietnam	nasal wash	2017	unknown	27	8/7/0/7/6/7	non-A2047G
p076	Vietnam	nasal wash	2017	1M	27	8/7/0/7/6/7	non-A2047G
p077	Vietnam	nasal wash	2017	0M	27	8/7/0/7/6/7	non-A2047G
p078	Vietnam	nasal wash	2017	1M	27	8/7/0/7/6/7	non-A2047G
p079	Vietnam	nasal wash	2017	7Y	27	8/7/0/7/6/7	non-A2047G
p080	Vietnam	nasal wash	2019	unknown	27	8/7/0/7/6/7	non-A2047G
p081	Vietnam	nasal wash	2019	unknown	32	8/7/0/8/6/7	non-A2047G
p082	Vietnam	nasal wash	2019	3M	27	8/7/0/7/6/7	non-A2047G
p083	Vietnam	nasal wash	2019	1M	unknown	incomplete profile	non-A2047G
p084	Vietnam	nasal wash	2019	1M	27	8/7/0/7/6/7	non-A2047G
p085	Vietnam	nasal wash	2019	unknown	113	8/7/0/7/5/9	non-A2047G
p086	Vietnam	nasal wash	2019	2M	18	8/6/7/7/6/7	non-A2047G
p087	Vietnam	nasal wash	2019	1M	28	8/7/0/7/6/8	non-A2047G
p088	Vietnam	nasal wash	2019	8M	27	8/7/0/7/6/7	non-A2047G
p089	Vietnam	nasal wash	2019	0M	27	8/7/0/7/6/7	non-A2047G
p090	Vietnam	nasal wash	2019	2M	28	8/7/0/7/6/8	non-A2047G
p091	Vietnam	nasal wash	2019	0M	27	8/7/0/7/6/7	non-A2047G
p092	Vietnam	nasal wash	2019	2M	27	8/7/0/7/6/7	non-A2047G
p093	Vietnam	nasal wash	2019	2M	26	8/7/0/7/6/6	non-A2047G
p094	Vietnam	nasal wash	2019	2M	27	8/7/0/7/6/7	non-A2047G
p095	Vietnam	nasal wash	2019	2M	26	8/7/0/7/6/6	non-A2047G
p096	Vietnam	nasal wash	2019	unknown	28	8/7/0/7/6/8	non-A2047G
p097	Vietnam	nasal wash	2019	1M	28	8/7/0/7/6/8	non-A2047G
p098	Vietnam	nasal wash	2019	1M	28	8/7/0/7/6/8	non-A2047G
p099	Vietnam	nasal wash	2019	1M	27	8/7/0/7/6/7	non-A2047G
p100	Vietnam	nasal wash	2019	unknown	28	8/7/0/7/6/8	non-A2047G
p101	Vietnam	nasal wash	2019	7M	107	8/6/7/7/6/8	A2047G
p102	Vietnam	nasal wash	2019	7M	195	8/6/0/7/6/8	A2047G
p103	Vietnam	nasal wash	2019	1M	27	8/7/0/7/6/7	unknown
p104	Vietnam	nasal wash	2019	3M	27	8/7/0/7/6/7	non-A2047G
p105	Vietnam	nasal wash	2019	9M	28	8/7/0/7/6/8	non-A2047G
p106	Vietnam	nasal wash	2019	9M	27	8/7/0/7/6/7	non-A2047G
p107	Vietnam	nasal wash	2019	1M	27	8/7/0/7/6/7	non-A2047G
p108	Vietnam	nasal wash	2019	2M	28	8/7/0/7/6/8	non-A2047G
p109	Vietnam	nasal wash	2019	0M	18	8/6/7/7/6/7	non-A2047G
p110	Vietnam	nasal wash	2019	2M	27	8/7/0/7/6/7	non-A2047G
p111	Vietnam	nasal wash	2019	4M	18	8/6/7/7/6/7	unknown
p112	Vietnam	nasal wash	2019	2M	195	8/6/0/7/6/8	unknown
p113	Vietnam	nasal wash	2019	1M	18	8/6/7/7/6/7	non-A2047G
p114	Vietnam	nasal wash	2019	2M	195	8/6/0/7/6/8	unknown
p115	Vietnam	nasal wash	2019	5M	195	8/6/0/7/6/8	A2047G
p116	Vietnam	nasal wash	2019	1M	27	8/7/0/7/6/7	non-A2047G
p117	Vietnam	nasal wash	2019	1M	107	8/6/7/7/6/8	unknown
p118	Vietnam	nasal wash	2019	5M	107	8/6/7/7/6/8	A2047G
p119	Vietnam	nasal wash	2019	5M	28	8/7/0/7/6/8	unknown
p120	Vietnam	nasal wash	2019	4Y	104	8/6/0/7/6/10	A2047G
19-001	Vietnam	isolate (PT2019-002)	2019	2M	27	8/7/0/7/6/7	non-A2047G
19-003	Vietnam	nasal wash	2019	2M	195	8/6/0/7/6/8	A2047G
19-004	Vietnam	nasal wash	2019	2M	27	8/7/0/7/6/7	non-A2047G
19-005	Vietnam	nasal wash	2019	1M	18	8/6/7/7/6/7	non-A2047G
19-006	Vietnam	isolate (PT2019-003)	2019	1M	27	8/7/0/7/6/7	non-A2047G
19-007	Vietnam	nasal wash	2019	0M	107	8/6/7/7/6/8	unknown
19-008	Vietnam	nasal wash	2019	3M	106	8/6/7/7/6/6	non-A2047G
19-009	Vietnam	nasal wash	2019	1M	32	8/7/0/8/6/7	non-A2047G
19-010	Vietnam	nasal wash	2019	0M	27	8/7/0/7/6/7	non-A2047G
19-011	Vietnam	nasal wash	2020	0M	33	8/7/0/8/6/8	non-A2047G
19-012	Vietnam	nasal wash	2020	3M	27	8/7/0/7/6/7	unknown
19-013	Vietnam	isolate (PT2019-005)	2020	2M	27	8/7/0/7/6/7	non-A2047G
19-014	Vietnam	isolate (PT2019-006)	2020	2M	28	8/7/0/7/6/8	non-A2047G
19-015	Vietnam	nasal wash	2020	5M	27	8/7/0/7/6/7	non-A2047G
19-016	Vietnam	nasal wash	2020	4M	27	8/7/0/7/6/7	unknown
19-017	Vietnam	isolate (PT2019-8)	2020	2M	27	8/7/0/7/6/7	non-A2047G
19-018	Vietnam	nasal wash	2020	1M	27	8/7/0/7/6/7	unknown
19-019	Vietnam	nasal wash	2020	1M	28	8/7/0/7/6/8	non-A2047G
19-020	Vietnam	nasal wash	2020	2M	27	8/7/0/7/6/7	unknown
19-021	Vietnam	nasal wash	2020	2M	27	8/7/0/7/6/7	non-A2047G
19-022	Vietnam	isolate (PT2019-10)	2020	1M	27	8/7/0/7/6/7	non-A2047G
19-023	Vietnam	nasal wash	2020	2M	27	8/7/0/7/6/7	unknown
19-024	Vietnam	nasal wash	2020	1M	96	7/7/0/7/6/8	non-A2047G
19-025	Vietnam	nasal wash	2020	10M	27	8/7/0/7/6/7	non-A2047G
19-026	Vietnam	nasal wash	2020	1M	27	8/7/0/7/6/7	non-A2047G
1710002	Cambodia	nasopharyngeal swab	2017	unknown	29	8/7/0/7/6/9	non-A2047G
1710003	Cambodia	nasopharyngeal swab	2017	unknown	19	8/6/7/7/6/9	non-A2047G
1725005	Cambodia	nasopharyngeal swab	2017	5Y	107	8/6/7/7/6/8	non-A2047G
1710009	Cambodia	nasopharyngeal swab	2017	2Y	Novel type E	9/6/7/7/6/7	non-A2047G
1719011	Cambodia	nasopharyngeal swab	2017	unknown	29	8/7/0/7/6/9	non-A2047G
1719013	Cambodia	nasopharyngeal swab	2017	unknown	29	8/7/0/7/6/9	non-A2047G
1719015	Cambodia	nasopharyngeal swab	2017	6Y	28	8/7/0/7/6/8	non-A2047G
1710017	Cambodia	nasopharyngeal swab	2017	1Y	19	8/6/7/7/6/9	unknown
1721022	Cambodia	nasopharyngeal swab	2017	5Y	unknown	incomplete profile	unknown
1728024	Cambodia	nasopharyngeal swab	2017	1Y	27	8/7/0/7/6/7	non-A2047G
1710025	Cambodia	nasopharyngeal swab	2017	2Y	168	9/7/0/7/7/7	non-A2047G
1728027	Cambodia	nasopharyngeal swab	2017	unknown	95	7/7/0/7/6/7	non-A2047G
1719028	Cambodia	nasopharyngeal swab	2017	3Y	16	8/6/0/7/6/7	unknown
1719029	Cambodia	nasopharyngeal swab	2017	8Y	16	8/6/0/7/6/7	non-A2047G
1728031	Cambodia	nasopharyngeal swab	2017	2M	29	8/7/0/7/6/9	non-A2047G
1728033	Cambodia	nasopharyngeal swab	2017	4M	25	8/7/0/7/5/7	non-A2047G
1717040	Cambodia	nasopharyngeal swab	2017	1M	158	8/7/0/7/7/7	non-A2047G
1717048	Cambodia	nasopharyngeal swab	2017	0M	27	8/7/0/7/6/7	non-A2047G
1728056	Cambodia	nasopharyngeal swab	2017	3M	28	8/7/0/7/6/8	non-A2047G
1728058	Cambodia	nasopharyngeal swab	2017	2Y	18	8/6/7/7/6/7	unknown
1717081	Cambodia	nasopharyngeal swab	2017	1M	19	8/6/7/7/6/9	non-A2047G
2018018	Cambodia	nasopharyngeal swab	2018	unknown	107	8/6/7/7/6/8	non-A2047G
2018019	Cambodia	nasopharyngeal swab	2018	2M	18	8/6/7/7/6/7	non-A2047G
2018020	Cambodia	nasopharyngeal swab	2018	1M	19	8/6/7/7/6/9	non-A2047G
2018021	Cambodia	nasopharyngeal swab	2018	17Y	27	8/7/0/7/6/7	non-A2047G
2018028	Cambodia	nasopharyngeal swab	2018	1M	28	8/7/0/7/6/8	non-A2047G
2018029	Cambodia	nasopharyngeal swab	2018	3M	18	8/6/7/7/6/7	non-A2047G
2018032	Cambodia	nasopharyngeal swab	2018	3M	19	8/6/7/7/6/9	non-A2047G
2018033	Cambodia	nasopharyngeal swab	2018	10Y	27	8/7/0/7/6/7	non-A2047G
2018034	Cambodia	nasopharyngeal swab	2018	11Y	27	8/7/0/7/6/7	non-A2047G
2018036	Cambodia	nasopharyngeal swab	2018	unknown	27	8/7/0/7/6/7	non-A2047G
2018038	Cambodia	nasopharyngeal swab	2018	2M	28	8/7/0/7/6/8	non-A2047G
2018043	Cambodia	nasopharyngeal swab	2018	1M	27	8/7/0/7/6/7	non-A2047G
2018051	Cambodia	nasopharyngeal swab	2018	9M	29	8/7/0/7/6/9	non-A2047G
2018053	Cambodia	nasopharyngeal swab	2018	7Y	18	8/6/7/7/6/7	non-A2047G
2018055	Cambodia	nasopharyngeal swab	2018	8Y	16	8/6/0/7/6/7	non-A2047G
2018067	Cambodia	nasopharyngeal swab	2018	2M	29	8/7/0/7/6/9	non-A2047G
2018079	Cambodia	nasopharyngeal swab	2018	1M	27	8/7/0/7/6/7	non-A2047G
2018084	Cambodia	nasopharyngeal swab	2018	2Y	unknown	incomplete profile	non-A2047G
2018087	Cambodia	nasopharyngeal swab	2018	1M	16	8/6/0/7/6/7	non-A2047G
2018095	Cambodia	nasopharyngeal swab	2018	unknown	29	8/7/0/7/6/9	non-A2047G
2018096	Cambodia	nasopharyngeal swab	2018	3M	25	8/7/0/7/5/7	non-A2047G
2019007	Cambodia	nasopharyngeal swab	2019	1M	29	8/7/0/7/6/9	non-A2047G
2019013	Cambodia	nasopharyngeal swab	2019	unknown	18	8/6/7/7/6/7	non-A2047G
2019019	Cambodia	nasopharyngeal swab	2019	1Y	32	8/7/0/8/6/7	non-A2047G
2019021	Cambodia	nasopharyngeal swab	2019	3M	16	8/6/0/7/6/7	non-A2047G
2019027	Cambodia	nasopharyngeal swab	2019	2M	19	8/6/7/7/6/9	non-A2047G
2019034	Cambodia	nasopharyngeal swab	2019	2M	36	8/7/8/7/6/7	non-A2047G
2019038	Cambodia	nasopharyngeal swab	2019	3Y	unknown	incomplete profile	non-A2047G
2019039	Cambodia	nasopharyngeal swab	2019	1M	unknown	incomplete profile	non-A2047G
2019044	Cambodia	nasopharyngeal swab	2019	0M	unknown	incomplete profile	non-A2047G
2019050	Cambodia	nasopharyngeal swab	2019	1M	27	8/7/0/7/6/7	non-A2047G
2019056	Cambodia	nasopharyngeal swab	2019	1M	27	8/7/0/7/6/7	non-A2047G
2019060	Cambodia	nasopharyngeal swab	2019	0M	27	8/7/0/7/6/7	non-A2047G
2019064	Cambodia	nasopharyngeal swab	2019	3M	unknown	incomplete profile	unknown
2019065	Cambodia	nasopharyngeal swab	2019	1M	27	8/7/0/7/6/7	non-A2047G
2019070	Cambodia	nasopharyngeal swab	2019	6M	unknown	incomplete profile	non-A2047G
2019080	Cambodia	nasopharyngeal swab	2019	unknown	unknown	incomplete profile	non-A2047G
2019087	Cambodia	nasopharyngeal swab	2019	1M	unknown	incomplete profile	non-A2047G
2019088	Cambodia	nasopharyngeal swab	2019	8Y	27	8/7/0/7/6/7	non-A2047G
2019097	Cambodia	nasopharyngeal swab	2019	3M	27	8/7/0/7/6/7	non-A2047G
2019100	Cambodia	nasopharyngeal swab	2019	2M	28	8/7/0/7/6/8	non-A2047G
2019102	Cambodia	nasopharyngeal swab	2019	0M	unknown	incomplete profile	non-A2047G
2020001	Cambodia	nasopharyngeal swab	2020	1M	unknown	incomplete profile	non-A2047G
2020005	Cambodia	nasopharyngeal swab	2020	1M	unknown	incomplete profile	non-A2047G
2020011	Cambodia	nasopharyngeal swab	2020	1M	25	8/7/0/7/5/7	non-A2047G
2020015	Cambodia	nasopharyngeal swab	2020	1M	27	8/7/0/7/6/7	non-A2047G
2020017	Cambodia	nasopharyngeal swab	2020	10Y	27	8/7/0/7/6/7	non-A2047G
2020026	Cambodia	nasopharyngeal swab	2020	1M	28	8/7/0/7/6/8	A2047G
2020027	Cambodia	nasopharyngeal swab	2020	0M	Novel type G	8/7/0/9/7/8	non-A2047G
2020028	Cambodia	nasopharyngeal swab	2020	0M	83	9/7/0/9/7/11	non-A2047G
2020030	Cambodia	nasopharyngeal swab	2020	1M	unknown	incomplete profile	non-A2047G
2020031	Cambodia	nasopharyngeal swab	2020	1M	83	9/7/0/9/7/11	non-A2047G
2020032	Cambodia	nasopharyngeal swab	2020	5M	27	8/7/0/7/6/7	non-A2047G
2020034	Cambodia	nasopharyngeal swab	2020	1M	27	8/7/0/7/6/7	non-A2047G
2020042	Cambodia	nasopharyngeal swab	2020	1M	27	8/7/0/7/6/7	non-A2047G
9901	Taiwan	isolate	2010	0M	27	8/7/0/7/6/7	non-A2047G
9906	Taiwan	isolate	2010	1M	27	8/7/0/7/6/7	non-A2047G
9907	Taiwan	isolate	2010	31Y, patient contact	27	8/7/0/7/6/7	non-A2047G
9910	Taiwan	isolate	2010	5M	27	8/7/0/7/6/7	non-A2047G
9911	Taiwan	isolate	2010	3M	27	8/7/0/7/6/7	non-A2047G
10002	Taiwan	isolate	2011	1M	Novel type F	8/7/0/9/6/8	non-A2047G
10004	Taiwan	isolate	2011	2M	27	8/7/0/7/6/7	non-A2047G
10012	Taiwan	isolate	2011	2M	27	8/7/0/7/6/7	non-A2047G
10015	Taiwan	isolate	2011	32Y, patient contact	104	8/6/0/7/6/10	A2047G
10020	Taiwan	isolate	2011	3M	27	8/7/0/7/6/7	non-A2047G
10022	Taiwan	isolate	2011	37Y, patient contact	27	8/7/0/7/6/7	non-A2047G
10044	Taiwan	isolate	2011	37Y, patient contact	36	8/7/8/7/6/7	non-A2047G
10046	Taiwan	isolate	2011	3Y	27	8/7/0/7/6/7	non-A2047G
10047	Taiwan	isolate	2011	2M	26	8/7/0/7/6/6	non-A2047G
10104	Taiwan	isolate	2012	2M	16	8/6/0/7/6/7	non-A2047G
10120	Taiwan	isolate	2012	0M	104	8/6/0/7/6/10	A2047G
10023	Taiwan	isolate	2012	1M	27	8/7/0/7/6/7	non-A2047G
10027	Taiwan	isolate	2012	2Y	25	8/7/0/7/5/7	non-A2047G
10202	Taiwan	isolate	2013	3M	27	8/7/0/7/6/7	non-A2047G
10204	Taiwan	isolate	2013	2M	27	8/7/0/7/6/7	non-A2047G
10206	Taiwan	isolate	2013	1M	27	8/7/0/7/6/7	non-A2047G
10213	Taiwan	isolate	2013	8M	116	8/7/0/7/7/8	non-A2047G
10304	Taiwan	isolate	2014	13Y	27	8/7/0/7/6/7	non-A2047G
10309	Taiwan	isolate	2014	1M	158	8/7/0/7/7/7	non-A2047G
10315	Taiwan	isolate	2014	49Y, patient contact	27	8/7/0/7/6/7	non-A2047G
10319	Taiwan	isolate	2014	2M	27	8/7/0/7/6/7	non-A2047G
10327	Taiwan	isolate	2014	1M	27	8/7/0/7/6/7	non-A2047G
10402	Taiwan	isolate	2015	1M	158	8/7/0/7/7/7	non-A2047G
10404	Taiwan	isolate	2015	11Y	27	8/7/0/7/6/7	non-A2047G
10409	Taiwan	isolate	2015	2M	34	8/7/0/8/6/9	non-A2047G
10412	Taiwan	isolate	2015	19Y, patient contact	27	8/7/0/7/6/7	non-A2047G
10419	Taiwan	isolate	2015	1Y	27	8/7/0/7/6/7	non-A2047G
10423	Taiwan	isolate	2015	2M	18	8/6/7/7/6/7	non-A2047G
10501	Taiwan	isolate	2016	7M	26	8/7/0/7/6/6	non-A2047G
10503	Taiwan	isolate	2016	2M	27	8/7/0/7/6/7	non-A2047G
10504	Taiwan	isolate	2016	1M	27	8/7/0/7/6/7	non-A2047G
10506	Taiwan	isolate	2016	3M	28	8/7/0/7/6/8	non-A2047G
10602	Taiwan	isolate	2017	1M	32	8/7/0/8/6/7	non-A2047G
10607	Taiwan	isolate	2017	0M	27	8/7/0/7/6/7	non-A2047G
10611	Taiwan	isolate	2017	78Y, patient contact	29	8/7/0/7/6/9	non-A2047G
10616	Taiwan	isolate	2017	1M	26	8/7/0/7/6/6	non-A2047G
10702	Taiwan	isolate	2018	1M	27	8/7/0/7/6/7	non-A2047G
10704	Taiwan	isolate	2018	9M	27	8/7/0/7/6/7	non-A2047G
10711	Taiwan	isolate	2018	2M	27	8/7/0/7/6/7	non-A2047G
10713	Taiwan	isolate	2018	41Y, patient contact	27	8/7/0/7/6/7	non-A2047G
10718	Taiwan	isolate	2018	4M	25	8/7/0/7/5/7	non-A2047G
10720	Taiwan	isolate	2018	24Y, patient contact	27	8/7/0/7/6/7	non-A2047G
10804	Taiwan	isolate	2019	1M	27	8/7/0/7/6/7	non-A2047G
BP577	Japan	isolate	2017	0M	27	8/7/0/7/6/7	non-A2047G
BP584	Japan	isolate	2017	3M	27	8/7/0/7/6/7	non-A2047G
BP585	Japan	isolate	2017	9Y	27	8/7/0/7/6/7	non-A2047G
BP586	Japan	isolate	2018	10Y	27	8/7/0/7/6/7	non-A2047G
BP587	Japan	isolate	2018	15Y	27	8/7/0/7/6/7	non-A2047G
BP588	Japan	isolate	2018	14Y	27	8/7/0/7/6/7	non-A2047G
BP589	Japan	isolate	2018	14Y	27	8/7/0/7/6/7	non-A2047G
BP590	Japan	isolate	2018	1M	25	8/7/0/7/5/7	non-A2047G
BP591	Japan	isolate	2018	13Y	27	8/7/0/7/6/7	non-A2047G
BP592	Japan	isolate	2018	7Y	27	8/7/0/7/6/7	non-A2047G
BP593	Japan	isolate	2018	14Y	36	8/7/8/7/6/7	non-A2047G
BP594	Japan	isolate	2018	10Y	36	8/7/8/7/6/7	non-A2047G
BP595	Japan	isolate	2018	9Y	36	8/7/8/7/6/7	non-A2047G
BP596	Japan	isolate	2018	7Y	36	8/7/8/7/6/7	non-A2047G
BP597	Japan	isolate	2018	14Y	27	8/7/0/7/6/7	non-A2047G
BP598	Japan	isolate	2018	1M	27	8/7/0/7/6/7	non-A2047G
BP599	Japan	isolate	2018	4M	25	8/7/0/7/5/7	non-A2047G
BP600	Japan	isolate	2019	3M	157	9/7/0/6/6/8	non-A2047G
BP601	Japan	isolate	2019	30Y	27	8/7/0/7/6/7	non-A2047G
BP602	Japan	isolate	2019	16Y	27	8/7/0/7/6/7	non-A2047G
BP603	Japan	isolate	2019	35Y	27	8/7/0/7/6/7	non-A2047G
BP604	Japan	isolate	2019	1M	32	8/7/0/8/6/7	non-A2047G
BP605	Japan	isolate	2019	0M	27	8/7/0/7/6/7	non-A2047G
BP606	Japan	isolate	2019	15Y	28	8/7/0/7/6/8	non-A2047G
BP607	Japan	isolate	2019	11Y	28	8/7/0/7/6/8	non-A2047G
BP608	Japan	isolate	2019	6Y	27	8/7/0/7/6/7	non-A2047G
BP609	Japan	isolate	2019	7Y	27	8/7/0/7/6/7	non-A2047G
BP610	Japan	isolate	2019	6Y	32	8/7/0/8/6/7	non-A2047G
BP611	Japan	isolate	2019	49Y	36	8/7/8/7/6/7	non-A2047G
BP612	Japan	isolate	2019	1M	27	8/7/0/7/6/7	non-A2047G
BP613	Japan	isolate	2019	1M	32	8/7/0/8/6/7	non-A2047G
BP615	Japan	isolate	2019	2M	34	8/7/0/8/6/9	non-A2047G
BP616	Japan	isolate	2018	2M	195	8/6/0/7/6/8	A2047G
MLVA, multilocus variable-number tandem-repeat analysis; VNTR, variable-number tandem-repeat.

## Sheet: Supplementary Table S2
Table S2. One hundred sixty-three SNPs identified among 48 macrolide-resistant Bordetella pertussis genomes
MRBP isolate	Accession No.	Isolation year	Country	MLVA genotype	Position according to the plus strand on the genomic sequence of macrolide-resistant Bordetella pertussis isolate BP616
					4359	11895	67828	102946	126939	194442	288560	335806	396976	402419	460270	519957	522032	540401	547465	581964	607861	626658	667509	673179	684147	730646	740299	749976	781399	785869	795865	846755	918108	939874	953232	1014568	1021535	1035284	1136337	1148900	1161138	1163824	1174347	1203886	1208354	1265055	1313490	1338842	1344625
BP616 (reference)	AP024746.1	2018	Japan	MT195	G	G	A	C	T	G	G	G	G	T	C	C	T	G	C	G	C	C	C	G	G	C	C	A	G	G	C	G	C	C	G	G	C	A	C	G	C	T	A	C	C	A	C	A	G
10015	DRR342996	2011	Taiwan	MT104	A	G	A	C	T	G	G	G	G	C	C	C	C	G	C	G	C	C	T	G	G	C	C	G	G	G	C	G	C	C	G	G	C	A	C	A	C	T	A	C	C	G	C	A	G
10120	DRR342997	2012	Taiwan	MT104	A	G	A	C	T	G	G	G	G	C	C	C	C	G	C	G	C	C	T	G	G	C	C	G	G	G	C	G	C	C	G	G	C	A	C	A	C	T	A	C	C	G	C	A	G
L12030	SRR8661709	2012	China	MT55	G	G	A	C	T	G	G	G	G	T	C	C	T	G	C	G	C	C	C	G	G	C	C	A	G	G	C	G	C	C	A	G	C	A	C	G	C	T	A	C	C	G	C	A	G
L12072	SRR8661710	2012	China	MT256	G	G	A	C	T	G	G	G	G	T	C	C	T	G	C	G	C	C	C	G	G	C	C	A	G	G	C	G	C	C	A	G	C	A	C	G	C	T	A	C	C	G	C	A	G
L12152	SRR8661711	2012	China	MT104	G	G	A	C	T	G	G	G	G	T	C	C	C	G	C	G	C	C	T	G	G	C	C	G	G	G	C	G	C	C	G	G	C	A	C	A	C	T	A	C	C	G	C	A	G
L13055	SRR8661714	2013	China	MT104	G	G	A	C	T	G	G	G	G	T	C	C	C	G	C	G	C	C	T	G	G	C	C	G	G	G	C	G	C	C	G	G	C	A	C	A	C	T	A	C	C	G	C	A	G
L13091	SRR8661715	2013	China	MT293	G	G	A	C	C	G	G	G	G	T	C	C	C	G	C	G	C	C	T	G	G	C	C	G	A	G	C	G	C	C	G	G	C	A	T	A	C	T	A	C	C	G	C	A	G
L13118	SRR8661716	2013	China	MT55	G	G	A	C	T	G	G	G	G	T	C	C	T	G	C	G	C	C	C	G	G	C	C	A	G	G	C	G	C	C	A	G	C	A	C	G	T	T	A	C	C	G	C	A	G
L13159	SRR8661717	2013	China	MT76	G	G	A	C	T	G	G	G	G	T	C	C	T	G	C	G	C	C	C	G	G	C	C	A	G	G	C	G	C	C	G	G	C	A	C	G	C	T	A	C	T	A	C	A	G
L14018	SRR8661718	2014	China	MT55	G	G	A	C	T	G	G	A	G	T	C	C	T	G	C	G	C	C	C	G	G	C	C	A	G	G	C	A	C	C	A	G	C	A	C	G	C	T	A	C	C	G	C	A	G
L14050	SRR8661723	2014	China	MT195	G	G	A	C	T	G	G	G	G	T	T	C	T	G	C	G	C	C	C	G	G	C	C	A	G	G	C	G	C	C	G	G	C	A	C	G	C	T	A	C	C	A	C	A	G
L14114	SRR8661724	2014	China	MT339	G	A	A	C	T	G	G	G	G	T	C	T	C	G	C	G	C	T	T	G	G	T	C	G	G	G	T	G	C	C	G	G	C	A	C	A	C	T	A	C	C	G	C	A	A
L14179	SRR8661726	2014	China	MT55	G	G	A	C	T	G	G	G	G	T	C	C	T	G	C	G	C	C	C	G	G	C	C	A	G	G	C	G	C	C	A	G	C	A	C	G	C	T	A	C	C	G	C	A	G
L14182	SRR8661719	2014	China	MT55	G	G	A	C	T	G	G	G	G	T	C	C	T	G	C	G	C	C	C	G	G	C	C	A	G	G	C	G	C	C	A	G	C	A	C	G	C	T	A	C	C	G	C	A	G
L14184	SRR8661720	2014	China	MT340	G	G	A	C	T	G	G	G	G	T	C	C	T	G	C	G	C	C	C	G	G	C	C	A	G	G	C	G	C	C	A	G	C	A	C	G	C	T	A	C	C	G	C	A	G
L14233	SRR8661721	2014	China	MT104	G	G	A	C	T	G	G	G	G	T	C	C	C	G	C	G	T	C	T	G	G	C	C	G	G	G	C	G	C	C	G	G	C	A	C	A	C	T	A	C	C	G	C	G	G
L14238	SRR8661722	2014	China	MT55	G	G	A	C	T	G	G	G	G	T	C	C	T	G	C	G	C	C	C	G	G	C	C	A	G	G	C	G	C	C	A	G	C	A	C	G	C	T	A	C	C	G	C	A	G
L14280	SRR8661730	2014	China	MT76	G	G	A	C	T	G	G	G	G	T	C	C	T	G	C	G	C	C	C	G	G	C	C	A	G	G	C	G	C	C	G	G	C	A	C	G	C	T	A	C	C	A	C	A	G
L14298	SRR8661690	2014	China	MT195	G	G	A	C	T	G	G	G	G	T	C	C	T	G	C	G	C	C	C	G	G	C	C	A	G	G	C	G	C	C	G	G	C	A	C	G	C	T	A	C	C	A	C	A	G
L14302	SRR8661689	2014	China	MT340	G	G	A	C	T	G	G	G	G	T	C	C	T	G	C	G	C	C	C	G	G	C	C	A	G	G	C	G	C	C	A	G	C	A	C	G	C	T	A	C	C	G	C	A	G
L14394	SRR8661692	2014	China	MT195	G	G	A	C	T	G	G	G	G	T	C	C	T	G	C	G	C	C	C	G	G	C	C	A	G	G	C	G	C	C	G	G	C	A	C	G	C	T	A	C	C	A	C	A	G
L14401	SRR8661691	2014	China	MT340	G	G	A	C	T	G	G	G	G	T	C	C	T	G	C	G	C	C	C	G	G	C	C	A	G	G	C	G	C	T	A	G	C	A	C	G	C	T	A	C	C	G	C	A	G
L14404	SRR8661694	2014	China	MT195	G	G	A	C	T	G	G	G	G	T	C	C	T	G	C	G	C	C	C	G	G	C	C	A	G	A	C	G	C	C	G	G	C	A	C	G	C	T	A	C	C	A	C	A	G
L15022	SRR8661693	2015	China	MT195	G	G	A	C	T	G	G	G	G	T	C	C	T	G	C	G	C	C	C	G	G	C	C	A	G	G	C	G	C	C	G	G	C	A	C	G	C	T	A	C	C	A	C	A	G
L15023	SRR8661696	2015	China	MT104	G	G	A	C	T	G	G	G	G	T	C	C	C	G	C	G	C	C	T	G	G	C	C	G	G	G	C	G	C	C	G	G	C	A	C	A	C	T	A	C	C	G	C	A	G
L15048	SRR8661695	2015	China	MT290	G	G	G	C	T	G	G	G	G	T	C	C	T	G	T	G	C	C	C	G	G	C	C	A	G	G	C	G	A	C	A	G	C	A	C	G	C	T	A	C	C	G	C	A	G
L15053	SRR8661698	2015	China	MT342	G	G	A	C	T	G	G	G	G	T	C	T	C	G	C	G	C	T	T	G	G	C	C	G	G	G	T	G	C	C	G	G	C	A	C	A	C	T	A	T	C	G	C	A	G
L15080	SRR8661697	2015	China	MT343	G	G	A	C	T	G	G	G	G	T	C	C	C	G	C	G	C	C	T	G	G	C	C	G	G	G	C	G	C	C	G	G	C	A	C	A	C	T	A	C	C	G	C	A	G
L15101	SRR8661733	2015	China	MT195	G	G	A	C	T	G	G	G	G	T	C	C	T	G	C	G	C	C	C	G	G	C	C	A	G	G	C	G	C	C	G	G	C	A	C	G	C	T	A	C	C	A	C	A	G
L15108	SRR8661734	2015	China	MT104	G	G	A	C	T	G	G	G	G	T	C	C	C	G	C	G	C	C	T	G	G	C	C	G	G	G	C	G	C	C	G	G	C	A	C	A	C	T	A	C	C	G	C	A	G
L15116	SRR8661731	2015	China	MT340	G	G	A	C	T	G	G	G	G	T	C	C	T	A	C	G	C	C	C	G	G	C	C	A	G	G	C	G	C	C	A	G	C	A	C	G	C	T	A	C	C	G	C	A	G
L15121	SRR8661732	2015	China	MT55	G	G	A	C	T	G	G	G	G	T	C	C	T	G	C	G	C	C	C	G	G	C	C	A	G	G	C	G	C	C	A	G	T	A	C	G	T	T	A	C	C	G	C	A	G
L15141	SRR8661687	2015	China	MT55	G	G	A	C	T	G	G	G	A	T	C	C	T	G	C	G	C	C	C	G	A	C	C	A	G	G	C	G	C	C	A	G	C	A	C	G	C	T	A	C	C	G	C	A	G
L15189	SRR8661688	2015	China	MT293	G	G	A	C	T	G	G	G	G	T	C	C	C	G	C	G	C	C	T	G	G	C	C	G	G	G	C	G	C	C	G	G	C	A	C	A	C	C	A	C	C	G	C	A	G
L15221	SRR8661735	2015	China	MT342	G	G	A	C	T	G	G	G	G	T	C	C	C	G	C	G	C	C	T	G	G	C	C	G	G	G	C	G	C	C	G	G	C	A	C	A	C	T	A	C	C	G	C	A	G
L15249	SRR8661686	2015	China	MT104	G	G	A	C	T	G	G	G	G	T	C	C	C	G	C	G	C	C	T	G	G	C	C	G	G	G	C	G	C	C	G	G	C	A	C	A	C	C	A	C	C	G	C	A	G
L15306	SRR8661727	2015	China	MT55	G	G	A	C	T	G	G	G	G	T	C	C	T	G	C	G	C	C	C	G	G	C	T	A	G	G	C	G	C	C	A	A	C	A	C	G	C	T	A	C	C	G	C	A	G
L15316	SRR8661728	2015	China	MT196	G	G	A	C	T	G	G	G	G	T	C	C	T	G	C	G	C	C	C	G	G	C	C	A	G	G	C	G	C	C	G	G	C	A	C	G	C	T	A	C	C	A	C	A	G
L15360	SRR8661706	2015	China	MT195	G	G	A	T	T	G	G	G	G	T	C	C	T	G	C	G	C	C	C	G	G	C	C	A	G	G	C	G	C	C	G	G	C	G	C	G	C	T	A	C	C	A	C	A	G
L15466	SRR8661705	2015	China	MT195	G	G	A	C	T	G	G	G	G	T	C	C	T	G	C	G	C	C	C	G	G	C	C	A	G	G	C	G	C	C	G	G	C	A	C	G	C	T	A	C	C	A	C	A	G
L15495	SRR8661704	2015	China	MT104	G	G	A	C	T	A	G	G	G	T	C	C	C	G	C	G	T	C	T	G	G	C	C	G	G	G	C	G	C	C	G	G	C	A	C	A	C	T	A	C	C	G	C	A	G
L15497	SRR8661703	2015	China	unknown	G	G	G	C	T	G	G	G	G	T	C	C	T	G	T	G	C	C	C	G	G	C	C	A	G	G	C	G	C	C	A	G	C	A	C	G	C	T	A	C	C	G	C	A	G
L15556	SRR8661702	2015	China	MT104	G	G	A	C	C	G	G	G	G	T	C	C	C	G	C	G	C	C	T	G	G	C	C	G	A	G	C	G	C	C	G	G	C	A	C	A	C	T	A	C	C	G	C	A	G
L15581	SRR8661701	2015	China	MT195	G	G	A	C	T	G	G	G	G	T	C	C	T	G	C	G	C	C	C	G	G	C	C	A	G	G	C	G	C	C	G	G	C	A	C	G	C	T	G	C	C	A	T	A	G
L15592	SRR8661700	2015	China	MT345	G	G	A	C	T	G	A	G	G	T	C	C	C	G	C	A	C	C	T	A	G	C	C	G	G	G	C	G	C	C	G	G	C	A	C	A	C	T	A	C	C	G	C	A	G
L15690	SRR8661699	2015	China	MT55	G	G	A	C	T	G	G	G	G	T	C	C	T	G	C	G	C	C	C	G	G	C	C	A	G	G	C	G	C	C	A	G	C	A	C	G	C	T	A	C	C	G	C	A	G
L15711	SRR8661708	2015	China	MT104	G	G	A	C	T	G	G	G	G	T	C	C	C	G	C	G	C	C	T	G	G	C	C	G	G	G	C	G	C	C	G	G	C	A	C	A	C	T	A	C	C	G	C	A	G
L15803	SRR8661707	2015	China	MT55	G	G	A	C	T	G	G	G	A	T	C	C	T	G	C	G	C	C	C	G	A	C	C	A	G	G	C	G	C	C	A	G	C	A	C	G	C	T	A	C	C	G	C	A	G
[truncated: 118 more columns]
